# Supplementary material for: Spatial Distribution, Potential Sources, and Health Risk of Polycyclic Aromatic Hydrocarbons (PAHs) in the Surface Soils under Different Land-Use Covers of Shanxi Province, North China
Source: Int J Environ Res Public Health. 2022 Sep 21;19(19):11949. doi: 10.3390/ijerph191911949 (PMC9565183; doi:10.3390/ijerph191911949)
Supplement: Supplementary file 1 [file ijerph-19-11949-s001.zip]

Archive with 1 entries (1 files):
- ijerph-1878341-supplementary.pdf
